# Supplementary material for: An Inquiry-Based Distance Learning Tool for Medical Students Under Lockdown (“COVID-19 Rounds”): Cross-Sectional Study
Source: JMIR Med Educ. 2023 Nov 6;9:e40264. doi: 10.2196/40264 (PMC10629505; doi:10.2196/40264)
Supplement: Multimedia Appendix 3 [file mededu_v9i1e40264_app3.xlsx]

## Sheet: Sheet1
Research ID	I feel that attending and participating in COVID-19 Rounds is a good use of my time.	The course format and delivery are satisfactory.	The course is well organized.	The learning experience offered to me as part of the COVID-19 Rounds is satisfactory.	I would recommend this course to another health professional student or trainee.	This course provided me with virtual clinical experiences with physicians and patients in the hospitals and COVID-19 wards	This course offered me an evidence-based series of talks about different aspects of the COVID-19 pandemic.	This course enhanced my knowledge and understanding about the current status and challenges of the COVID-19 pandemic.	This course provided me with e a weekly update of emerging evidence and statistics regarding COVID-19.	Overall, I believe this course was effective.	This course is significantly increasing my knowledge about COVID-19.	The content of this course is appropriate for my level of expertise, as a medical student.	This course increased my confidence in my overall understanding about COVID-19.	This course increased my confidence to teach others about COVID-19 Epidemiology.	This course increased my confidence to teach others about COVID-19 Diagnosis.	This course increased my confidence to teach others the local and international guidelines and protocols around COVID-19.	This course increased my confidence to teach others about COVID-19's Immunology and Vaccine Status	This course increased my confidence to teach others about COVID-19's Psychosocial and Economic Impact.	I am comfortable educating others about COVID-19 as a result of this course	I feel a sense of responsibility to educate my family and friends about COVID-19, with knowledge gained from this course	Before this course, I felt like I cannot keep up with the emerging data and evidence of COVID-19	I relied on COVID-19 rounds to keep me updated with data regarding COVID-19	This course made me more confident in my abililty to keep up with emerging data regarding COVID-19	I feel that keeping up with emerging data and evidence is important	I feel confident understanding statistics after the COVID-19 rounds	The distance learning component of the experience was beneficial.	The course allowed me and my colleagues to express ourselves creatively when creating infographics.	I like the use of infographics as a mode of presenting data.	I enjoyed creating infographics and presenting them.	I prefer infographics over presentation slides.	I believe infographics are a valuable tool for presenting and summarizing information	I think infographics are becoming more popular in medical literature	I would have preferred an in-person style of this course	This course's online format stimulated my interest in participating	This course's use of infographics stimulated my interest in participating	I am more likely to design infographics in the future	After this course, I see myself constantly keeping up-to-date with emerging data and evidence in my future career	I would like to see this course repeated for other topics	I would rate this course as:	Are your expectations met?	NPS	Have you designed infographics before "COVID-19 Rounds"?	NPS 2
1	Agree	Agree	Agree	Agree	Agree	Neutral	Agree	Agree	Agree	Agree	Agree	Agree	Neutral	Agree	Disagree	Disagree	Neutral	Strongly Disagree	Agree	Neutral	Disagree	Disagree	Neutral	Agree	Neutral	Neutral	Agree	Agree	Agree	Strongly agree	Strongly agree	Neutral	Neutral	Disagree	Neutral	Neutral	6	6	4	Yes	Detractors	Yes	Detractors
2	Agree	Agree	Agree	Agree	Agree	Disagree	Agree	Strongly agree	Strongly agree	Agree	Agree	Agree	Agree	Agree	Agree	Neutral	Disagree	Neutral	Agree	Agree	Disagree	Disagree	Agree	Strongly agree	Agree	Agree	Strongly agree	Strongly agree	Strongly agree	Strongly agree	Strongly agree	Strongly agree	Neutral	Strongly agree	Strongly agree	Strongly agree	9	9	4	Yes	Promoters	Yes	Promoters
3	Neutral	Neutral	Neutral	Neutral	Agree	Neutral	Neutral	Neutral	Neutral	Neutral	Neutral	Neutral	Neutral	Neutral	Neutral	Neutral	Neutral	Neutral	Neutral	Neutral	Neutral	Neutral	Neutral	Neutral	Neutral	Neutral	Neutral	Neutral	Neutral	Neutral	Neutral	Neutral	Neutral	Neutral	Neutral	Neutral	7	5	5		Passives	No	Detractors
4	Agree	Agree	Agree	Agree	Agree	Neutral	Agree	Agree	Agree	Agree	Agree	Agree	Agree	Neutral	Agree	Agree	Agree	Agree	Neutral	Agree	Strongly agree	Neutral	Agree	Agree	Neutral	Agree	Agree	Strongly agree	Strongly agree	Neutral	Agree	Agree	Disagree	Agree	Agree	Agree	8	6	4	Yes	Passives	No	Detractors
5	Agree	Agree	Agree	Agree	Agree	Neutral	Agree	Agree	Agree	Agree	Agree	Agree	Agree	Agree	Agree	Agree	Agree	Agree	Agree	Agree	Agree	Agree	Agree	Agree	Agree	Agree	Agree	Agree	Agree	Neutral	Agree	Agree	Neutral	Neutral	Neutral	Neutral	5	5	4	Yes	Detractors	Yes	Detractors
6	Strongly agree	Neutral	Neutral	Agree	Strongly agree	Agree	Strongly agree	Strongly agree	Strongly agree	Agree	Agree	Strongly agree	Strongly agree	Strongly agree	Agree	Agree	Neutral	Neutral	Agree	Strongly agree	Neutral	Neutral	Agree	Strongly agree	Agree	Agree	Strongly agree	Strongly agree	Strongly agree	Strongly agree	Strongly agree	Agree	Strongly agree	Agree	Agree	Agree	9	10	4	Yes	Promoters	No	Promoters
7	Strongly Disagree	Strongly Disagree	Strongly agree	Disagree	Strongly Disagree	Agree	Agree	Neutral	Neutral	Neutral	Neutral	Neutral	Disagree	Strongly Disagree	Disagree	Disagree	Disagree	Disagree	Neutral	Strongly agree	Strongly Disagree	Strongly Disagree	Strongly Disagree	Strongly Disagree	Disagree	Disagree	Neutral	Strongly Disagree	Strongly Disagree	Strongly Disagree	Strongly Disagree	Strongly Disagree	Strongly Disagree	Neutral	Disagree	Strongly Disagree	8	3	2	Yes	Passives	No	Detractors
8	Agree	Agree	Agree	Agree	Agree	Agree	Strongly agree	Strongly agree	Strongly agree	Agree	Strongly agree	Strongly agree	Strongly agree	Strongly agree	Agree	Agree	Agree	Agree	Agree	Strongly agree	Neutral	Neutral	Agree	Strongly agree	Agree	Strongly agree	Strongly agree	Strongly agree	Strongly agree	Strongly agree	Strongly agree	Strongly agree	Disagree	Agree	Agree	Agree	8	7	4	Yes	Passives	Yes	Passives
9	Neutral	Neutral	Neutral	Neutral	Neutral	Agree	Disagree	Agree	Neutral	Neutral	Agree	Neutral	Agree	Neutral	Agree	Disagree	Agree	Agree	Disagree	Disagree	Agree	Neutral	Agree	Agree	Neutral	Neutral	Agree	Agree	Agree	Agree	Agree	Agree	Agree	Neutral	Neutral	Neutral	4	4	3	No	Detractors	No	Detractors
10	Disagree	Neutral	Agree	Agree	Neutral	Strongly Disagree	Agree	Agree	Strongly agree	Neutral	Agree	Neutral	Agree	Agree	Agree	Agree	Agree	Agree	Agree	Agree	Agree	Strongly agree	Strongly agree	Agree	Strongly agree	Neutral	Agree	Strongly agree		Strongly agree	Strongly agree	Agree	Strongly agree	Strongly Disagree	Agree	Strongly agree	8	1		Yes	Passives	Yes	Detractors
11	Agree	Neutral	Agree	Agree	Neutral	Neutral	Strongly agree	Agree	Agree	Neutral	Neutral	Neutral	Agree	Disagree	Strongly Disagree	Agree	Disagree	Strongly Disagree	Disagree	Neutral	Agree	Agree	Neutral	Strongly agree	Neutral	Neutral	Neutral	Neutral	Neutral	Neutral	Agree	Agree	Agree	Disagree	Neutral	Disagree	7	6	3	Yes	Passives	Yes	Detractors
12	Agree	Neutral	Disagree	Neutral	Agree	Disagree	Agree	Agree	Neutral	Neutral	Neutral	Agree	Agree	Agree	Agree	Disagree	Agree	Agree	Neutral	Agree	Disagree	Disagree	Disagree	Agree	Neutral	Agree	Agree	Agree	Agree	Agree	Strongly agree	Agree	Disagree	Disagree	Agree	Strongly agree	9	8	3	Yes	Promoters	Yes	Passives
13	Agree	Agree	Agree	Agree	Agree	Agree	Agree	Agree	Agree	Agree	Agree	Agree	Agree	Neutral	Agree	Agree	Neutral	Agree	Neutral	Agree	Neutral	Agree	Agree	Agree	Agree	Agree	Agree	Agree	Neutral	Disagree	Neutral	Neutral	Agree	Neutral	Neutral	Neutral	8	7	4	Yes	Passives	Yes	Passives
14	Agree	Agree	Agree	Agree	Agree	Disagree	Agree	Agree	Agree	Agree	Neutral	Agree	Agree	Agree	Agree	Agree	Agree	Agree	Agree	Agree	Strongly agree	Strongly agree	Strongly agree	Strongly agree	Neutral	Agree	Agree	Agree	Agree	Agree	Agree	Strongly agree	Disagree	Agree	Agree	Strongly agree	10	7	5	Yes	Promoters	Yes	Passives
15	Strongly agree	Strongly agree	Strongly agree	Strongly agree	Strongly agree	Strongly agree	Strongly agree	Strongly agree	Strongly agree	Strongly agree	Strongly agree	Agree	Strongly agree	Strongly agree	Strongly agree	Strongly agree	Strongly agree	Strongly agree	Agree	Disagree	Agree	Neutral	Neutral	Agree	Disagree	Strongly agree	Agree	Agree	Agree	Neutral	Strongly agree	Agree	Strongly agree	Agree	Disagree	Strongly Disagree	5	6	5	Yes	Detractors	Yes	Detractors
16	Neutral	Agree	Neutral	Neutral	Agree	Agree	Agree	Neutral	Neutral	Agree	Neutral	Agree	Agree	Agree	Agree	Agree	Neutral	Agree	Agree	Agree	Neutral	Disagree	Neutral	Strongly agree	Neutral	Agree	Agree	Agree	Agree	Agree	Agree	Agree	Neutral	Agree	Agree	Agree	8	8	4	Yes	Passives	Yes	Passives
17	Agree	Agree	Agree	Agree	Agree	Agree	Agree	Agree	Agree	Agree	Neutral	Agree	Agree	Agree	Agree	Agree	Agree	Agree	Agree	Agree	Disagree	Disagree	Neutral	Agree	Agree	Neutral	Agree	Agree	Agree	Neutral	Agree	Agree	Agree	Disagree	Neutral	Neutral	8	7	4	Yes	Passives	Yes	Passives
18	Strongly agree	Strongly agree	Strongly agree	Strongly agree	Strongly agree	Agree	Strongly agree	Strongly agree	Strongly agree	Strongly agree	Strongly agree	Strongly agree	Strongly agree	Strongly agree	Strongly agree	Strongly agree	Strongly agree	Strongly agree	Strongly agree	Strongly agree	Agree	Strongly agree	Strongly agree	Strongly agree	Strongly agree	Neutral	Strongly agree	Agree	Agree	Disagree	Agree	Strongly agree	Disagree	Strongly agree	Neutral	Neutral	6	10	4	Yes	Detractors	Yes	Promoters
19	Disagree	Agree	Agree	Disagree	Disagree	Agree	Disagree	Agree	Agree	Disagree	Disagree	Strongly agree	Neutral	Disagree	Agree	Neutral	Agree	Disagree	Neutral	Agree	Strongly Disagree	Disagree	Neutral	Neutral	Disagree	Neutral	Agree	Neutral	Neutral	Disagree	Agree	Neutral	Disagree	Agree	Agree	Neutral	7	7	2	No	Passives	No	Passives
20	Strongly agree	Agree	Agree	Agree	Agree	Neutral	Agree	Agree	Strongly agree	Agree	Agree	Strongly agree	Strongly agree	Agree	Agree	Agree	Agree	Agree	Strongly agree	Strongly agree	Agree	Agree	Agree	Strongly agree	Strongly agree	Strongly agree	Strongly agree	Agree	Agree	Neutral	Agree	Agree	Neutral	Agree	Agree	Neutral	8	7	4	Yes	Passives	No	Passives
21	Agree	Agree	Agree	Agree	Agree	Agree	Agree	Agree	Agree	Strongly agree	Neutral	Strongly agree	Strongly agree		Neutral	Strongly agree	Agree	Neutral	Strongly agree	Strongly agree	Strongly agree	Disagree	Disagree	Strongly agree	Strongly agree	Neutral	Strongly agree	Strongly agree	Strongly agree	Agree	Strongly agree	Neutral	Neutral	Neutral	Strongly agree	Agree	6	2	4	Yes	Detractors	Yes	Detractors
22	Strongly agree	Agree	Strongly agree	Strongly agree	Strongly agree	Neutral	Strongly agree	Strongly agree	Strongly agree	Agree	Strongly agree	Strongly agree	Strongly agree	Agree	Agree	Agree	Agree	Agree	Agree	Agree	Strongly agree	Strongly agree	Strongly agree	Strongly agree	Agree	Strongly agree	Neutral	Neutral	Neutral	Neutral	Neutral	Agree	Disagree	Neutral	Neutral	Disagree	10	10	5	Yes	Promoters	Yes	Promoters
23	Agree	Agree	Agree	Strongly agree	Strongly agree	Neutral	Strongly agree	Strongly agree	Strongly agree	Strongly agree	Strongly agree	Strongly agree	Agree	Agree	Agree	Agree	Neutral	Neutral	Agree	Agree	Agree	Strongly agree	Agree	Strongly agree	Neutral	Agree	Neutral	Agree	Neutral	Agree	Agree	Agree	Disagree	Agree	Agree	Agree	9	9	5	Yes	Promoters	Yes	Promoters
24	Neutral	Neutral	Agree	Neutral	Disagree	Agree	Neutral	Disagree	Disagree	Neutral	Neutral	Disagree	Disagree	Agree	Agree	Neutral	Agree	Neutral	Neutral	Neutral	Disagree	Disagree	Disagree	Strongly agree	Neutral	Neutral	Disagree	Neutral	Neutral	Agree	Agree	Agree	Neutral	Neutral	Neutral	Neutral	6	5	2	No	Detractors	Yes	Detractors
25	Strongly agree	Strongly agree	Strongly agree	Strongly agree	Strongly agree	Strongly agree	Strongly agree	Strongly agree	Strongly agree	Strongly agree	Strongly agree	Strongly agree	Strongly agree	Strongly agree	Strongly agree	Strongly agree	Strongly agree	Strongly agree		Strongly agree	Agree	Strongly agree	Strongly agree	Strongly agree	Strongly agree	Agree	Strongly agree	Strongly agree	Strongly agree	Strongly agree	Strongly agree	Agree	Neutral	Agree	Agree	Strongly agree	10	10	5	Yes	Promoters	Yes	Promoters
26	Agree	Agree	Agree	Agree	Agree	Neutral	Agree	Agree	Agree	Agree	Agree	Agree	Agree	Agree	Agree	Agree	Agree	Agree	Agree	Agree	Agree	Agree	Agree	Agree	Agree	Agree	Agree	Agree	Agree	Agree	Agree	Agree	Agree	Agree	Agree	Agree	7	7	5	Yes	Passives	Yes	Passives
27	Neutral	Neutral	Neutral	Neutral	Neutral	Neutral	Neutral	Neutral	Neutral	Neutral	Neutral	Neutral	Neutral	Neutral	Neutral	Neutral	Neutral	Neutral	Neutral	Neutral	Neutral	Neutral	Neutral	Neutral	Neutral	Neutral	Neutral	Neutral	Neutral	Neutral	Neutral	Neutral	Neutral	Neutral	Neutral	Neutral	5	5	3	Yes	Detractors	No	Detractors
28	Agree	Agree	Agree	Agree	Strongly agree	Neutral	Agree	Agree	Agree	Agree	Agree	Agree	Agree	Agree	Agree	Neutral	Neutral	Neutral	Agree	Neutral	Agree	Strongly agree	Agree	Strongly agree	Neutral	Agree	Agree	Disagree	Neutral	Disagree	Agree	Neutral	Neutral	Agree	Neutral	Disagree	8	8	5	Yes	Passives	No	Passives
29	Neutral	Agree	Strongly agree	Neutral	Neutral	Agree	Agree	Agree	Agree	Neutral	Agree	Agree	Agree	Agree	Agree	Agree	Neutral	Neutral	Agree	Agree	Disagree	Neutral	Neutral	Strongly agree	Agree	Agree	Strongly agree	Strongly agree	Strongly agree	Strongly agree	Strongly agree	Strongly agree	Disagree	Neutral	Neutral	Agree	8	6	3	Yes	Passives	Yes	Detractors
30	Disagree	Neutral	Agree	Neutral	Neutral	Agree	Strongly agree	Strongly agree	Strongly agree	Neutral	Agree		Agree	Agree	Agree	Agree	Agree	Agree	Disagree	Agree	Agree	Disagree	Agree	Strongly agree	Agree	Agree	Strongly agree	Strongly agree	Strongly agree	Strongly agree	Strongly agree	Strongly agree	Disagree	Disagree	Agree	Strongly agree	8	4	2	No	Passives	Yes	Detractors
31	Neutral	Agree	Agree	Neutral	Neutral	Agree	Agree	Strongly agree	Strongly agree	Strongly agree	Agree	Agree	Agree	Agree	Agree	Agree	Agree	Agree	Agree	Agree	Disagree	Disagree	Neutral	Agree	Agree	Neutral	Agree	Disagree	Neutral	Strongly Disagree	Disagree	Neutral	Neutral	Agree	Neutral	Neutral	8	6	4	Yes	Passives	No	Detractors
32	Agree	Neutral	Neutral	Agree	Agree	Agree	Agree	Agree	Agree	Agree	Agree	Agree	Agree	Agree	Agree	Agree	Agree	Agree	Agree	Agree	Neutral	Agree	Agree	Agree	Agree	Agree	Agree	Strongly agree	Strongly agree	Strongly agree	Strongly agree	Strongly agree	Neutral	Agree	Strongly agree	Strongly agree	7	8	4	Yes	Passives	Yes	Passives
33	Strongly agree	Strongly agree	Strongly agree	Strongly agree	Strongly agree	Agree	Agree	Agree	Agree	Agree	Neutral	Agree	Agree	Neutral	Neutral	Neutral	Neutral	Agree	Agree	Agree	Agree	Agree	Agree	Agree	Agree	Neutral	Neutral	Neutral	Disagree	Agree	Agree	Neutral	Neutral	Agree	Neutral	Agree	8	8	5	Yes	Passives	Yes	Passives
34	Agree	Agree	Agree	Agree	Agree	Agree	Agree	Agree	Agree	Agree	Agree	Agree	Agree	Strongly agree	Strongly agree	Agree	Strongly agree	Strongly agree	Strongly agree	Agree	Neutral	Agree	Agree	Strongly agree	Agree	Agree	Strongly agree	Strongly agree	Strongly agree	Strongly agree	Strongly agree	Strongly agree	Neutral	Disagree	Agree	Agree	8	9	5	Yes	Passives	Yes	Promoters
35	Agree	Agree	Agree	Agree	Agree	Agree	Strongly agree	Strongly agree	Agree	Agree	Agree	Agree	Agree	Agree	Agree	Agree	Agree	Agree	Agree	Strongly agree	Neutral	Neutral	Agree	Strongly agree	Neutral	Agree	Agree	Agree	Strongly agree	Agree	Agree	Agree	Neutral	Neutral	Neutral	Agree	10	7	4	Yes	Promoters	Yes	Passives
36	Agree	Agree	Neutral	Agree	Disagree	Agree	Agree	Agree	Agree	Agree	Agree	Agree	Agree	Agree	Agree	Agree	Agree	Agree	Agree	Agree	Agree	Agree	Agree	Agree	Agree												7	4	3	No	Passives	Yes	Detractors
37	Disagree	Neutral	Agree	Agree	Neutral	Agree	Agree	Agree	Agree	Agree	Agree	Agree	Agree	Strongly agree	Agree	Agree	Agree	Agree	Agree	Agree	Strongly agree	Disagree	Agree	Strongly agree	Agree	Disagree	Agree	Agree	Agree	Agree	Agree	Agree	Strongly agree	Disagree	Strongly agree	Strongly agree	8	6	4	Yes	Passives	No	Detractors
38	Agree	Agree	Agree	Strongly agree	Agree	Agree	Agree	Agree	Agree	Agree	Agree	Strongly agree	Strongly agree	Agree	Agree	Agree	Agree	Agree	Agree	Strongly agree	Neutral	Neutral	Agree	Agree	Neutral	Agree	Agree	Strongly agree	Strongly agree	Strongly agree	Strongly agree	Strongly agree	Strongly agree	Agree	Agree	Agree	9	6	4	Yes	Promoters	Yes	Detractors
